# Supplementary material for: HDAC6 and ERK/ADAM17 Regulate VEGF-Induced NOTCH Signaling in Lung Endothelial Cells
Source: Cells. 2023 Sep 8;12(18):2231. doi: 10.3390/cells12182231 (PMC10526732; doi:10.3390/cells12182231)
Supplement: Supplementary file 1 [file cells-12-02231-s001.zip]

Archive with 1 entries (1 files):
- cells-2533020-supplementary.pdf
